# Supplementary material for: Data Resource Profile: Cheeloo Lifespan Electronic-health reseArch Data-library (Cheeloo LEAD)
Source: Int J Epidemiol. 2026 Jun 15;55(3):dyag091. doi: 10.1093/ije/dyag091 (PMC13265376; doi:10.1093/ije/dyag091)
Supplement: dyag091_Supplementary_Data [file dyag091_supplementary_data.zip]

Archive with 2 entries (2 files):
- Supplementary_Materials (2).pdf
- Supplementary_Table_S1_.xlsx
