# Supplementary material for: Data Resource Profile: Cheeloo Lifespan Electronic-health reseArch Data-library (Cheeloo LEAD)
Source: Int J Epidemiol. 2026 Jun 15;55(3):dyag091. doi: 10.1093/ije/dyag091 (PMC13265376; doi:10.1093/ije/dyag091)
Supplement: dyag091_Supplementary_Data [file dyag091_supplementary_data.zip › Supplementary_Table_S1_.xlsx]

## Sheet: Table S1
Table S1. Details of linked data domains and key information in Cheeloo LEAD
Domain	Table	Description
Public Health Services Records	Public Health Personal Record	Master index for personal demographics and health records, including encrypted personal ID, sex, date of birth, contact details, address, registered and current residence, ethnicity, education, occupation, marital status, household members, blood type, insurance type, date of record creation, and managing institution.
	Family History	Family history of major diseases, including encrypted personal ID, relationship, disease name, disease code, and date of entry.
	Trauma History	History of trauma, including date of injury, injured site, and date of documentation.
	Procedure History	Procedure name, procedure code, date of procedure, and detailed operative description.
	Past Medical History	Past confirmed diagnoses, including disease name, disease code, and date of diagnosis.
	Transfusion History	Indication for blood transfusion, transfusion date, and medical institution.
Electronic Medical Records	Consultation Information	Consultation records, including requesting department, consultation type, time, reason, and objective.
	Referral Record	Referral records, including sending and receiving institutions, reason, and date.
	Admission Note	Admission basics, including personal information, admission identifier, admission time, and admitting department.
	Admission—Diagnoses	Admission diagnoses, including diagnosis name, code, basis, and date.
	Admission—Ancillary Tests	Tests at admission, including item, time, and result.
	Inpatient Summary	Inpatient summary, including demographics, admission and discharge dates, and principal diagnosis.
	Inpatient EMR Front Page	Inpatient EMR front page, including core fields such as demographics, admission and discharge times, principal diagnosis, costs, and admitting and discharging departments.
	Inpatient EMR Front Page—Procedures	Inpatient procedure list, including procedure name, procedure code, date, surgeon, and anaesthesia method.
	Inpatient EMR Front Page—Drug Allergies	Drug allergy name and code.
	Inpatient EMR Front Page—Hospitalisation Costs	Hospitalisation cost categories, amount, and hospital name.
	Inpatient EMR Front Page—Diagnoses	Diagnostic entries, including disease name, TCM versus Western medicine indicator, and highest diagnostic basis.
	Other Inpatient Diagnoses	Additional inpatient diagnoses and codes.
	Detail Table for Other Inpatient Diagnoses	Detail table for additional inpatient diagnoses, including subordinate fields and order.
	Discharge Summary	Discharge basics, including discharge time, department, admission date, and attending physician.
	Discharge—Diagnoses	Discharge diagnoses, including diagnosis name, diagnosis code, and date of confirmation.
	Laboratory Report—Main Table	Laboratory report header, including demographics, LOINC name and code, test date, and laboratory.
	Laboratory Report—Images	Images associated with laboratory reports.
	Laboratory Report—Antimicrobial Susceptibility	Antimicrobial susceptibility results.
	Laboratory Report—Items	Laboratory test items, including item name and code, result value, unit, reference range, and abnormal flag.
	Imaging Diagnostic Report—Main Table	Imaging report, including findings and date of examination.
	Imaging Diagnostic Report — Child Table	Storage path for imaging files.
	Progress Notes	Narrative of clinical course by hospital and department.
	Hemodialysis Record	Haemodialysis records, including date, dialyser model, and session duration.
	Transfusion Request	Transfusion request, including demographics, blood type, indication, and requested volume.
	Transfusion Record	Transfusion administration record, including demographics, transfusion time, and pre-transfusion vital signs.
	Outpatient Summary	Outpatient encounter summary, including visit date, department, chief complaint, and preliminary diagnosis.
	Outpatient Prescription—Main Table	Prescription header, including demographics, prescription name, and encounter information.
	Outpatient Prescription—Linked Diagnoses	Diagnoses linked to the prescription, including diagnosis name, code, and hospital.
	Outpatient Prescription—Item Details	Prescription items, including drug name, code, dose, and regimen.
	Outpatient Registration	Outpatient registration, including demographics, registration type, registration date, and department.
	Outpatient/Emergency Encounter Record	Outpatient or emergency encounter details, including flags for visit type and first return visit, institution, department, and principal diagnosis.
	Outpatient/Emergency Encounter — Child Table	Detail table for outpatient or emergency encounters, including additional diagnoses.
	Physical Examination Report	Physical examination master report, including examinee demographics, date, and overall conclusion.
	Physical Examination Items	Catalogue of physical examination items and codes, executing department.
	Physical Examination Item Details	Per-item examination results, including value, unit, reference range, and abnormal flag.
Disease Surveillance	Poisoning Report	Date of diagnosis, source of exposure for poisoning events.
	Notifiable Infectious Disease Report	Notifiable infectious disease case report, including clinical diagnosis, disease category, and date of diagnosis.
	Injury Surveillance	Injury surveillance, including injury site, cause, severity, visit date, and place of occurrence.
	Colorectal Cancer Screening Registry	Colorectal cancer screening results, bowel habit and stool form, family history, screening modality, screening date, tumour size, and biopsy flag.
	Cervical Cancer Screening Registry	Cervical screening modality and results, screening date, date of confirmation, date of surgery, marital status, age at menarche, menstrual cycle, pregnancy and parity information, and family history.
	Chronic Filariasis Management	Chronic filariasis management, including symptoms, number of episodes, and date of first episode.
	Medical Certificate of Death	Death records, including date of death, immediate and underlying cause.
	Suspected Adverse Event Following Immunization (AEFI) Report	Suspected adverse event following immunisation (AEFI), including reaction category, interval from vaccination to symptom onset, event time, allergens prior to vaccination, and family history of disease.
	Pulmonary Tuberculosis Follow-up	Pulmonary tuberculosis treatment follow-up and symptoms.
	Tuberculosis Case Card	Tuberculosis case registration and classification.
	Tuberculosis Case Management	Tuberculosis case management process and test results.
	Tuberculosis Drug-Resistance Surveillance	Antimicrobial susceptibility testing.
	Occupational Disease Report	Occupational disease reports, including diagnosis, occupation, date of diagnosis, and employer.
	Stroke Patient Information	Stroke records, including stroke type and date of diagnosis.
	Stroke Management	Stroke follow-up and recurrence information.
	Stroke Medication Use	Medication name, dose, and treatment course.
	HIV/AIDS Prevention and Care	HIV care, including testing method, date of diagnosis, history of sexually transmitted infections, treatment, and follow-up.
	Schistosomiasis Case Management	Schistosomiasis records, including testing method and result, date of infection, symptoms, and complications.
	Behavioural Risk Factor Surveillance	Behavioural risk factors, including smoking, alcohol use, diet, physical activity, and sleep.
	Adverse Event Following Immunization (AEFI) Record	AEFI records, including suspected vaccine, date of adverse event, and AEFI diagnosis.
	Individual Vaccination Record	Personal demographics, history of vaccine reactions, and vaccination contraindications.
	Vaccination Record	Summary of immunisations under the national programme, including vaccine, dose number, date, and institution.
	Hepatitis B Management	Hepatitis B management, including diagnostic status, diagnosis date, family history, and vaccination history.
	Schizophrenia Management	Schizophrenia management, including diagnosis, functional assessment, and follow-up.
	Severe Mental Disorder Management	Severe mental disorder records, including psychiatric symptoms, date of diagnosis, treatment, and risk grading.
	Medication Use at Psychiatric Follow-up	Follow-up medication records, including drug name and dose.
	Severe Mental Disorder—Discharge Information	Discharge information for severe mental disorders, including discharge date and date of diagnosis.
	Severe Mental Disorder—Episode Information	Admission information for severe mental disorders, including reason for admission, referral date, referring party, and receiving institution.
	Diabetes Case Management	Diabetes records, including type, symptoms, and date of diagnosis.
	Diabetes Complications	Diabetic complications, including lesion type and timing.
	Recent Antidiabetic Treatment	Antidiabetic medication name and regimen.
	Type 2 Diabetes Follow-up	Diabetes management follow-up, including symptom monitoring, longitudinal indicators (glucose, blood pressure, weight), follow-up date, and management measures.
	Diabetes Follow-up—Symptoms	Symptom name and symptom code.
	Diabetes Follow-up—Medication	Detailed medication records at follow-up.
	Older Adult Follow-up Services	Older adult follow-up, including visit date, health status, and cognitive assessment.
	Cancer Patient Management Card	Cancer records, including tumour site, stage, date of diagnosis, family history, and treatment.
	Cancer Patient Information	Tumour registration information and diagnostic basis.
	Foodborne Disease Report	Suspected foodborne disease case and visit date.
	Hypertension Case Management	Hypertension records, including symptoms and date of record creation.
	Recent Antihypertensive Treatment	Detailed antihypertensive medication records.
	Hypertension Follow-up Service Record	Hypertension follow-up indicators, including blood pressure, weight, height, heart rate, and diet.
	Hypertension Follow-up—Medications	Antihypertensive medication name and dose during follow-up.
	Hypertension Follow-up—Symptoms	Symptoms recorded during hypertension follow-up.
	Coronary Heart Disease Information	Coronary heart disease records, including diagnostic basis and date of diagnosis.
Health Examination	Health Examination Summary	General physical examination overview, including anthropometrics (height, weight, waist circumference, BMI), blood pressure, temperature, vision, hearing, symptoms, past history, smoking and alcohol use, and flags for abnormal health assessment.
	Health Examination: Current Medications	Medications in use at the time of examination, with details on name, code, dosage, frequency, and timing of administration
	Health Examination: Hospitalisation History	Summary of prior hospitalisations, including admission and discharge dates, reason for admission, and medical institution.
	Health Examination: Home-based Care History	Home-based care (family sickbed) establishment and follow-up records, including start date, end date, and reason for establishing the family sickbed.
	Health Examination: Non-programme Vaccinations	Non–programme vaccination records, including vaccine name, vaccination date, and administering institution.
	Student Health Examination	Student health examination items and results, including student demographics and findings for vision, hearing, vital capacity, spine, dental caries, heart, lungs, chest, and blood tests.
	Occupational Health Examination	Pre-employment and in-service occupational health examination items and results.
Child Health	Management Record for Medically Fragile Children	Record creation date, date of birth, sex, reason for medical frailty, symptoms, signs, and parental information.
	Child Health Examination Record	Child health examination details, including sex, date of birth, parental information, height, weight, somatic growth assessment, vision, ear, lung and heart findings, umbilical cord separation status, abnormal limb mobility, abnormal gait, suspected rickets symptoms, and developmental screening result.
	Neonatal Visit Personnel	Personnel involved in the first neonatal visit, including occupation, visit date, and institution.
	Neonatal Visit Follow-up Record	Neonatal home-visit and follow-up assessments, including parental information, gestational age at birth, mode of delivery, weight change, danger signs, and referral flag.
	Neonatal Death	Under-five death cases, including birth details, date of death, cause of death, and reporting institution.
	Birth Certificate	Legal birth registration, including maternal and neonatal details, birth weight, gestational age, and certificate number.
	Neonatal Disease Screening	Neonatal screening items, test dates, and results.
	Birth Defects Surveillance	Birth defects surveillance, including defect type, date of diagnosis, diagnostic basis, birth address, and parental demographics.
Maternal Health	Prenatal Screening and Diagnosis	Prenatal screening items and diagnostic results, gestational age at testing, and screening institution.
	Delivery Information	Delivery information, including date, gestational age, mode of delivery, labour course, plurality, and delivering institution.
	Gynecologic Screening	Gynecologic mass screening items and results (e.g., cervix, breast), marital status, and screening institution.
	Premarital Health Examination	Premarital examination items (physical and laboratory) and conclusion.
	Maternal Death	Maternal death records, including date of death, cause-of-death classification, gravidity, and parity.
	Postpartum 42-day Check-up Record	Postpartum 42-day check-up items (vital signs, breast, uterine involution, lochia), delivery date, and discharge date.
	Postpartum Visit Record	Postpartum visit dates and descriptions of maternal health counselling.
	First Antenatal Visit Record	First antenatal visit record, including baseline information, gestational age, numbers of miscarriages, stillbirths, and intrauterine fetal deaths, and examination of heart, lungs, vulva, vagina, cervix, and uterus.
	High-risk Pregnancy Registry	High-risk pregnancy scoring, names of risk factors, score, and gestational age at scoring.
	Contraception Information	Contraceptive method and start and end dates.
	Prenatal Check-up Information	Prenatal visit-by-visit examination items and results.
	Pregnancy Information	Pregnancy start and end dates and pregnancy outcome.
	Women's Reproductive History Information	Child demographic information, birth order, and parity.
Health Insurance	Health Insurance Master Record	Insurance enrolment, including insurance type, locality, and coverage dates.
	Health Insurance Claims—Main Table	Health insurance claim header, including total cost, fund payment, out-of-pocket amount, and settlement time.
	Health Insurance Claims—Item Details	Health insurance claim line items, including amount, quantity, and payment category.
Population Administration Records	Disability Follow-up Information	Disability records, including type and severity.
	Couples of Reproductive Age	Information on couples of reproductive age.
	Marriage Information	Marriage registration information.
	Birth Registration and Approval	Birth registration information.
	Family Planning Management	Family-planning service registration, follow-up, and health education counselling.
	Family Planning Procedure Information	Family-planning surgical procedures and dates.
	Out-migrant Information	Out-migration records, including reason for migration, date of departure, and registering institution.
	In-migrant Information	In-migration records, including reason for migration, date of arrival, and registering institution.
	Incentive/Assistance Beneficiary Information	Information on beneficiaries of incentive and assistance programmes and benefit status.
	Beneficiaries’ Children Information	Basic information on the children of beneficiaries.
	Special Assistance Beneficiary Information	Special assistance beneficiary records, including disability type, disability grade, and benefit status.
	Special Assistance Beneficiaries’ Children Information	Basic information on the children of special assistance beneficiaries.
